# Supplementary material for: Gut Microbial SNPs Induced by High-Fiber Diet Dominate Nutrition Metabolism and Environmental Adaption of Faecalibacterium prausnitzii in Obese Children
Source: Front Microbiol. 2021 May 31;12:683714. doi: 10.3389/fmicb.2021.683714 (PMC8200495; doi:10.3389/fmicb.2021.683714)
Supplement: Supplementary file 2 [file Table_1.XLSX]

## Sheet: PWS
Supplementary Table S1 | Information of 242 genes with non-synonymous BiasSNP in PWS
GeneID	Name	Definition
O2.UC18-1_GL0130100	ackA	acetate kinase
MH0055_GL0028336	E2.2.1.6S, ilvH, ilvN	acetolactate synthase I/III small subunit
MH0161_GL0125551	E3.1.2.1, ACH1	acetyl-CoA hydrolase
250twins_35708_GL0111125	K15036	acetyl-CoA/propionyl-CoA carboxylase
MH0187_GL0091926	argD	acetylornithine/N-succinyldiaminopimelate aminotransferase
250twins_36533_GL0094130	plsY	acyl phosphate:glycerol-3-phosphate acyltransferase
250twins_36212_GL0102364	cobP, cobU	adenosylcobinamide kinase / adenosylcobinamide-phosphate guanylyltransferase
478008.ECH7EC869_3610	bioA	adenosylmethionine 8-amino-7-oxononanoate aminotransferase
250twins_37330_GL0005002	adk, AK	adenylate kinase
MH0184_GL0092903	purA, ADSS	adenylosuccinate synthase
250twins_37462_GL0030369	nudF	ADP-ribose pyrophosphatase
O2.UC7-0_GL0063071	alr	alanine racemase
MH0187_GL0110670	AARS, alaS	alanyl-tRNA synthetase
MH0211_GL0047613	aor	aldehyde:ferredoxin oxidoreductase
V1.UC15-0_GL0019807	galM, GALM	aldose 1-epimerase
MH0243_GL0060327	phoD	alkaline phosphatase D
MH0230_GL0036318	malZ	alpha-glucosidase
MH0187_GL0032490	purF, PPAT	amidophosphoribosyltransferase
BGI-06A_GL0068533	argH, ASL	argininosuccinate lyase
NLF012_GL0029731	argG, ASS1	argininosuccinate synthase
DOF004_GL0077167	kynB	arylformamidase
250twins_37175_GL0136956	asnB, ASNS	asparagine synthase (glutamine-hydrolysing)
MH0176_GL0106822	asnA	aspartate ammonia ligase
MH0161_GL0086832	aspS	aspartyl-tRNA synthetase
MH0161_GL0045996	clpX, CLPX	ATP-dependent Clp protease ATP-binding subunit ClpX
MH0297_GL0106855	clpP, CLPP	ATP-dependent Clp protease, protease subunit
250twins_36158_GL0076504	recQ	ATP-dependent DNA helicase RecQ
MH0176_GL0075736	lon	ATP-dependent Lon protease
SZEY-90A_GL0038590	rhlE	ATP-dependent RNA helicase RhlE
MH0422_GL0119556	lacZ	beta-galactosidase
O2.UC7-1_GL0165763	bglX	beta-glucosidase
MH0089_GL0007722	pgmB	beta-phosphoglucomutase
MH0068_GL0050930	E2.6.1.42, ilvE	branched-chain amino acid aminotransferase
250twins_35838_GL0012567	livG	branched-chain amino acid transport system ATP-binding protein
250twins_37233_GL0043720	livH	branched-chain amino acid transport system permease protein
MH0176_GL0055262	livM	branched-chain amino acid transport system permease protein
SZEY-06A_GL0033058	livK	branched-chain amino acid transport system substrate-binding protein
O2.CD2-0_GL0033929	bdhAB;E4.2.1.46, rfbB, rffG	butanol dehydrogenase;dTDP-glucose 4,6-dehydratase
MH0013_GL0011925	ACADS, bcd	butyryl-CoA dehydrogenase
250twins_36697_GL0076533	carB, CPA2	carbamoyl-phosphate synthase large subunit
MH0161_GL0129486	clsA_B	cardiolipin synthase A/B
MH0161_GL0036451	gmr	c-di-GMP phosphodiesterase Gmr
250twins_36005_GL0020043	ftsQ	cell division protein FtsQ
MH0161_GL0014787	ftsZ	cell division protein FtsZ
MH0451_GL0118445	pheB	chorismate mutase
MH0161_GL0142747	aroC	chorismate synthase
O2.UC22-1_GL0060377	cmk	CMP/dCMP kinase
MH0161_GL0112877	cbiG	cobalt-precorrin 5A hydrolase
MH0161_GL0112880	cbiD	cobalt-precorrin-5B (C1)-methyltransferase
SZEY-27A_GL0042977	cd, ma, nplT	cyclomaltodextrinase / maltogenic alpha-amylase / neopullulanase
MH0161_GL0070076	CTH	cystathionine gamma-lyase
SZEY-20A_GL0030963	iscS, NFS1	cysteine desulfurase
250twins_37400_GL0011095	sufS	cysteine desulfurase / selenocysteine lyase
V1.FI09_GL0045745	cysK	cysteine synthase
V1.FI20_GL0149374	serA, PHGDH	D-3-phosphoglycerate dehydrogenase / 2-oxoglutarate reductase
T2D-81A_GL0061986	deoC, DERA	deoxyribose-phosphate aldolase
MH0423_GL0095476	dgt	dGTPase
MH0161_GL0005527	dagK	diacylglycerol kinase (ATP)
V1.CD34-0_GL0035039	dgcB	diguanylate cyclase
O2.UC34-2_GL0036490	pyrDII	dihydroorotate dehydrogenase electron transfer subunit
MH0161_GL0128287	E6.5.1.2, ligA, ligB	DNA ligase (NAD+)
NOF005_GL0096661	mutL	DNA mismatch repair protein MutL
MH0230_GL0076242	mutS	DNA mismatch repair protein MutS
T2D-206A_GL0064495	mutS2	DNA mismatch repair protein MutS2
MH0251_GL0027575	polA	DNA polymerase I
V1.FI30_GL0174214	dnaE	DNA polymerase III subunit alpha
250twins_35703_GL0147434	dnaX	DNA polymerase III subunit gamma/tau
MH0188_GL0133796	recF	DNA replication and repair protein RecF
NLM015_GL0059051	rfbD, rmlD	dTDP-4-dehydrorhamnose reductase
V1.FI04_GL0199047	crt	enoyl-CoA hydratase
MH0205_GL0010899	E2.3.1.54, pflD	formate C-acetyltransferase
DOM026_GL0075258	E2.7.1.4, scrK	fructokinase
N025A_GL0039839	fbp3	fructose-1,6-bisphosphatase III
MH0337_GL0123572	FBA, fbaA	fructose-bisphosphate aldolase, class II
V1.UC55-0_GL0163780	uxuB	fructuronate reductase
SZEY-30A_GL0017454	frdA	fumarate reductase flavoprotein subunit
MH0326_GL0031272	galK	galactokinase
NLF014_GL0039471	E5.3.1.26, lacA, lacB	galactose-6-phosphate isomerase
250twins_36526_GL0149475	GGPS	geranylgeranyl diphosphate synthase, type II
MH0250_GL0258431	glk	glucokinase
MH0161_GL0083263	glgC	glucose-1-phosphate adenylyltransferase
MH0187_GL0059024	GPI, pgi	glucose-6-phosphate isomerase
MH0184_GL0083450	E1.4.1.4, gdhA	glutamate dehydrogenase (NADP+)
MH0271_GL0131757	FTCD	glutamate formiminotransferase / formiminotetrahydrofolate cyclodeaminase
MH0222_GL0115062	GLU, gltS	glutamate synthase (ferredoxin)
V1.CD51-0_GL0092228	gltD	glutamate synthase (NADPH) small chain
250twins_35505_GL0011461	gshA	glutamate cysteine ligase
MH0176_GL0050398	glmS, GFPT	glutamine fructose-6-phosphate transaminase (isomerizing)
V1.UC11-5_GL0056168	QARS, glnS	glutaminyl-tRNA synthetase
MH0111_GL0082501	gpsA	glycerol-3-phosphate dehydrogenase (NAD(P)+)
MH0222_GL0154632	E3.1.4.46, glpQ, ugpQ	glycerophosphoryl diester phosphodiesterase
764002286-stool1_revised_scaffold21575_1_gene41630	PYG, glgP	glycogen phosphorylase
MH0310_GL0068089	glcD	glycolate oxidase
MH0187_GL0097528	GARS, glyS1	glycyl-tRNA synthetase
T2D-122A_GL0063234	E3.1.3.15B	histidinol-phosphatase (PHP family)
MH0187_GL0030717	HARS, hisS	histidyl-tRNA synthetase
MH0191_GL0057924	ruvB	holliday junction DNA helicase RuvB
NOM025_GL0050481	mmuM, BHMT2;metH, MTR	homocysteine S-methyltransferase;5-methyltetrahydrofolate homocysteine methyltransferase
NLM007_GL0052239	metA	homoserine O-succinyltransferase/O-acetyltransferase
250twins_37268R1_GL0013207	gloB, gloC, HAGH	hydroxyacylglutathione hydrolase
MH0274_GL0053255	hemC, HMBS	hydroxymethylbilane synthase
250twins_35541_GL0008914	thiD	hydroxymethylpyrimidine/phosphomethylpyrimidine kinase
MH0411_GL0047755	purO	IMP cyclohydrolase
MH0192_GL0148457	IMPDH, guaB	IMP dehydrogenase
V1.UC55-4_GL0224385	IARS, ileS	isoleucyl-tRNA synthetase
MH0161_GL0165185	ilvC	ketol-acid reductoisomerase
N085A_GL0019946	fucO	lactaldehyde reductase
V1.CD36-0_GL0033795	LARS, leuS	leucyl-tRNA synthetase
NLM028_GL0044139	SORD, gutB	L-iditol 2-dehydrogenase
MH0187_GL0062282	E2.6.1.83	LL-diaminopimelate aminotransferase
O2.UC34-2_GL0007607	ACSL, fadD	long-chain acyl-CoA synthetase
NLF006_GL0032708	pldB	lysophospholipase
MH0267_GL0011356	oxyR	LysR family transcriptional regulator, hydrogen peroxide-inducible genes activator
MH0136_GL0039691	KARS, lysS	lysyl-tRNA synthetase, class II
MH0122_GL0103640	manA, MPI	mannose-6-phosphate isomerase
250twins_36050_GL0001639	MCH	medium-chain acyl-[acyl-carrier-protein] hydrolase
MH0006_GL0138428	fchA	methenyltetrahydrofolate cyclohydrolase
T2D-206A_GL0042925	MARS, metG	methionyl-tRNA synthetase
DOM001_GL0044227	dnaK, HSPA9	molecular chaperone DnaK
763901136-stool1_revised_scaffold9352_1_gene100588	moeA	molybdopterin molybdotransferase
MH0122_GL0045642	nagA, AMDHD2	N-acetylglucosamine-6-phosphate deacetylase
SZEY-26A_GL0015230	E4.1.3.3, nanA, NPL	N-acetylneuraminate lyase
764669880-stool2_revised_scaffold10355_1_gene67160	nanE	N-acylglucosamine-6-phosphate 2-epimerase
MH0094_GL0129718	ppnK, NADK	NAD+ kinase
MH0211_GL0112898	E6.3.5.1, NADSYN1, QNS1, nadE	NAD+ synthase (glutamine-hydrolysing)
DOM017_GL0053075	pncB, NAPRT1	nicotinate phosphoribosyltransferase
250twins_35666_GL0171449	nadD	nicotinate-nucleotide adenylyltransferase
MH0361_GL0112628	metY	O-acetylhomoserine (thiol)-lyase
MH0405_GL0161612	OTC, argF, argI	ornithine carbamoyltransferase
SZEY-40A_GL0021795	pyrE	orotate phosphoribosyltransferase
O2.UC28-0_GL0017886	hemN, hemZ	oxygen-independent coproporphyrinogen III oxidase
DOF011_GL0013734	E2.7.7.3A, coaD, kdtB	pantetheine-phosphate adenylyltransferase
V1.CD45-0_GL0075341	mrcA	penicillin-binding protein 1A
NLM022_GL0038984	mrdA	penicillin-binding protein 2
550534656-stool1_revised_C452222_1_gene16636	ABC.PE.A	peptide/nickel transport system ATP-binding protein
MH0089_GL0071516	ABC.PE.A1	peptide/nickel transport system ATP-binding protein
O2.UC35-1_GL0155027	ABC.PE.P	peptide/nickel transport system permease protein
SZEY-37A_GL0074083	ABC.PE.P1	peptide/nickel transport system permease protein
159268001-stool2_revised_scaffold17156_1_gene14159	ABC.PE.S	peptide/nickel transport system substrate-binding protein
O2.UC3-1_GL0151117	FARSA, pheS	phenylalanyl-tRNA synthetase alpha chain
T2D-126A_GL0026123	E2.7.7.41, CDS1, CDS2, cdsA	phosphatidate cytidylyltransferase
MH0327_GL0023365	E4.1.1.49, pckA	phosphoenolpyruvate carboxykinase (ATP)
MH0187_GL0139420	pgm	phosphoglucomutase
250twins_37175_GL0107616	glmM	phosphoglucosamine mutase
MH0452_GL0173173	gph	phosphoglycolate phosphatase
250twins_36118_GL0101550	thiC	phosphomethylpyrimidine synthase
MH0330_GL0196141	mraY	phospho-N-acetylmuramoyl-pentapeptide-transferase
764669880-stool2_revised_scaffold3314_1_gene81820	purD	phosphoribosylamine---glycine ligase
T2D-189A_GL0013419	purC	phosphoribosylaminoimidazole-succinocarboxamide synthase
V1.UC5-0_GL0004512	purM	phosphoribosylformylglycinamidine cyclo-ligase
MH0360_GL0039102	PFAS, purL	phosphoribosylformylglycinamidine synthase
MH0406_GL0102756	serC, PSAT1	phosphoserine aminotransferase
MH0136_GL0104949	PTS-EI.PTSI, ptsI	phosphotransferase system, enzyme I, PtsI
DLF013_GL0038632	pnp, PNPT1	polyribonucleotide nucleotidyltransferase
V1.CD45-0_GL0096790	MET8	precorrin-2 dehydrogenase / sirohydrochlorin ferrochelatase
MH0161_GL0112879	cobI-cbiL	precorrin-2/cobalt-factor-2 C20-methyltransferase
SZEY-30A_GL0017263	secA	preprotein translocase subunit SecA
N083A_GL0082320	PARS, proS	prolyl-tRNA synthetase
MH0122_GL0067065	PTS-Fru-EIIA, fruB	PTS system, fructose-specific IIA component
NLF006_GL0047600	PTS-Aga-EIIA, agaF	PTS system, N-acetylgalactosamine-specific IIA component
SZEY-37A_GL0029261	PTS-Aga-EIIC, agaW	PTS system, N-acetylgalactosamine-specific IIC component
DOM017_GL0013336	PTS-Aga-EIID, agaE	PTS system, N-acetylgalactosamine-specific IID component
MH0250_GL0244622	pulA	pullulanase
250twins_35723_GL0125788	ygfM	putative selenate reductase FAD-binding subunit
V1.UC47-4_GL0166863	proC	pyrroline-5-carboxylate reductase
BGI-06A_GL0076090	PK, pyk	pyruvate kinase
MH0110_GL0025297	ppdK	pyruvate, orthophosphate dikinase
250twins_37330_GL0044736	por, nifJ	pyruvate-ferredoxin/flavodoxin oxidoreductase
V1.CD43-0_GL0096077	recA	recombination protein RecA
V1.FI29_GL0075004	rseP	regulator of sigma E protease
DOM015_GL0025244	rbsK, RBKS	ribokinase
MH0192_GL0138753	rnj	ribonuclease J
DLM006_GL0011745	rnr, vacB	ribonuclease R
MH0168_GL0043904	rtpR	ribonucleoside-triphosphate reductase (thioredoxin)
MH0136_GL0095062	PRPS, prsA	ribose-phosphate pyrophosphokinase
SZEY-59A_GL0050369	rsgA, engC	ribosome biogenesis GTPase / thiamine phosphate phosphatase
MH0161_GL0102479	rpe, RPE	ribulose-phosphate 3-epimerase
250twins_36982_GL0063469	metK	S-adenosylmethionine synthetase
MH0161_GL0148787	secDF	SecD/SecF fusion protein
DLF003_GL0048103	tatC	sec-independent protein translocase protein TatC
MH0346_GL0052940	selD, SEPHS	selenide, water dikinase
T2D-13A_GL0017520	cysE	serine O-acetyltransferase
MH0268_GL0044627	dacC, dacA, dacD	serine-type D-Ala-D-Ala carboxypeptidase (penicillin-binding protein 5/6)
250twins_36982_GL0119693	SARS, serS	seryl-tRNA synthetase
MH0089_GL0099151	aroE	shikimate dehydrogenase
MH0094_GL0129136	lepB	signal peptidase I
NLM015_GL0050333	lspA	signal peptidase II
MH0122_GL0010951	SRP54, ffh	signal recognition particle subunit SRP54
MH0335_GL0048052	luxS	S-ribosylhomocysteine lyase
V1.FI27_GL0130331	spoVD	stage V sporulation protein D (sporulation-specific penicillin-binding protein)
DOF011_GL0014348	glgA	starch synthase
250twins_37462_GL0053385	SPP	sucrose-6-phosphatase
SZEY-48A_GL0043916	gatY-kbaY	tagatose 1,6-diphosphate aldolase GatY/KbaY
MH0260_GL0082925	lacC	tagatose 6-phosphate kinase
V1.FI20_GL0194779	uxaB	tagaturonate reductase
MH0122_GL0088846	thiN, TPK1, THI80	thiamine pyrophosphokinase
250twins_36051_GL0019334	thrC	threonine synthase
NOF004_GL0009505	TARS, thrS	threonyl-tRNA synthetase
T2D-163A_GL0053847	agrC, blpH, fsrC	two-component system, LytTR family, sensor histidine kinase AgrC
MH0160_GL0065591	kdpE	two-component system, OmpR family, KDP operon response regulator KdpE
250twins_35519_GL0091063	coaX	type III pantothenate kinase
MH0349_GL0044258	virD4, lvhD4	type IV secretion system protein VirD4
MH0089_GL0057660	glf	UDP-galactopyranose mutase
O2.UC5-1_GL0061871	galE, GALE	UDP-glucose 4-epimerase
MH0268_GL0183245	UGDH, ugd	UDPglucose 6-dehydrogenase
MH0250_GL0155532	galT, GALT	UDPglucose hexose-1-phosphate uridylyltransferase
MH0161_GL0091672	murG	UDP-N-acetylglucosamine N-acetylmuramyl-(pentapeptide) pyrophosphoryl-undecaprenol N-acetylglucosamine transferase
V1.FI31_GL0151463	murB	UDP-N-acetylmuramate dehydrogenase
250twins_37316_GL0064563	murE	UDP-N-acetylmuramoyl-L-alanyl-D-glutamate--2,6-diaminopimelate ligase
V1.FI10_GL0015008	murF	UDP-N-acetylmuramoyl-tripeptide D-alanyl-D-alanine ligase
MH0314_GL0062747	bacA	undecaprenyl-diphosphatase
T2D-14A_GL0122410	udk, UCK	uridine kinase
V1.FI20_GL0213685	hemE, UROD	uroporphyrinogen decarboxylase
MH0094_GL0062865	yidC, spoIIIJ, OXA1, ccfA	YidC/Oxa1 family membrane protein insertase
250twins_36243_GL0180240	vanY	zinc D-Ala-D-Ala carboxypeptidase
250twins_36212_GL0034143	GBE1, glgB	1,4-alpha-glucan branching enzyme
MH0089_GL0086794	plsC	1-acyl-sn-glycerol-3-phosphate acyltransferase
MH0122_GL0086892	dxr	1-deoxy-D-xylulose-5-phosphate reductoisomerase
T2D-122A_GL0010762	dxs	1-deoxy-D-xylulose-5-phosphate synthase
MH0119_GL0065627	fruK	1-phosphofructokinase
MH0315_GL0043311	PGAM, gpmA	2,3-bisphosphoglycerate-dependent phosphoglycerate mutase
V1.FI31_GL0091559	cpdB	2',3'-cyclic-nucleotide 2'-phosphodiesterase / 3'-nucleotidase
250twins_37179_GL0047337	ispDF	2-C-methyl-D-erythritol 4-phosphate cytidylyltransferase / 2-C-methyl-D-erythritol 2,4-cyclodiphosphate synthase
MH0192_GL0080628	kdgK	2-dehydro-3-deoxygluconokinase
T2D-11A_GL0137319	eda	2-dehydro-3-deoxyphosphogluconate aldolase / (4S)-4-hydroxy-2-oxoglutarate aldolase
O2.UC59-0_GL0007996	panE, apbA	2-dehydropantoate 2-reductase
T2D-11A_GL0091059	leuA, IMS	2-isopropylmalate synthase
BGI003A_GL0000499	aroD	3-dehydroquinate dehydratase I
MH0204_GL0019941	aroQ, qutE	3-dehydroquinate dehydratase II
MH0089_GL0060544	aroB	3-dehydroquinate synthase
MH0062_GL0028069	paaH, hbd, fadB, mmgB	3-hydroxybutyryl-CoA dehydrogenase
MH0161_GL0155956	fabG, OAR1	3-oxoacyl-[acyl-carrier protein] reductase
MH0161_GL0175697	fabF, OXSM, CEM1	3-oxoacyl-[acyl-carrier-protein] synthase II
MH0276_GL0200657	malQ	4-alpha-glucanotransferase
T2D-143A_GL0061388	kduI	4-deoxy-L-threo-5-hexosulose-uronate ketol-isomerase
MH0251_GL0150523	ispE	4-diphosphocytidyl-2-C-methyl-D-erythritol kinase
V1.CD30-0_GL0055817	dapA	4-hydroxy-tetrahydrodipicolinate synthase
MH0187_GL0121678	pdxA	4-hydroxythreonine-4-phosphate dehydrogenase
250twins_35562_GL0061612	purE	5-(carboxyamino)imidazole ribonucleotide mutase
250twins_35705_GL0134195	MTHFS	5-formyltetrahydrofolate cyclo-ligase
250twins_35666_GL0115333	E3.1.3.5	5'-nucleotidase
MH0192_GL0142093	pfkA, PFK	6-phosphofructokinase 1
