# Supplementary material for: Gut Microbial SNPs Induced by High-Fiber Diet Dominate Nutrition Metabolism and Environmental Adaption of Faecalibacterium prausnitzii in Obese Children
Source: Front Microbiol. 2021 May 31;12:683714. doi: 10.3389/fmicb.2021.683714 (PMC8200495; doi:10.3389/fmicb.2021.683714)
Supplement: Supplementary file 3 [file Table_2.XLSX]

## Sheet: SO
Supplementary Table S2 | Information of 25 genes with non-synonymous BiasSNP in SO
GeneID	Name	Definition
V1.CD21-4_GL0044630	E2.2.1.6L, ilvB, ilvG, ilvI	acetolactate synthase I/II/III large subunit
MH0055_GL0028336	E2.2.1.6S, ilvH, ilvN	acetolactate synthase I/III small subunit
SZEY-69A_GL0054142	ACADS, bcd	butyryl-CoA dehydrogenase
T2D-33A_GL0150125	cmk	CMP/dCMP kinase
V1.UC27-0_GL0022008	iscS, NFS1	cysteine desulfurase
T2D-163A_GL0024505	ribD	diaminohydroxyphosphoribosylaminopyrimidine deaminase / 5-amino-6-(5-phosphoribosylamino)uracil reductase
O2.UC34-2_GL0036490	pyrDII	dihydroorotate dehydrogenase electron transfer subunit
MH0230_GL0076242	mutS	DNA mismatch repair protein MutS
MH0348_GL0122167	rpoB	DNA-directed RNA polymerase subunit beta
MH0222_GL0193580	uvrA	excinuclease ABC subunit A
250twins_36526_GL0149475	GGPS	geranylgeranyl diphosphate synthase, type II
T2D-133A_GL0042411	yjjX	inosine/xanthosine triphosphatase
O2.UC6-1_GL0020061	RP-L1, MRPL1, rplA	large subunit ribosomal protein L1
MH0197_GL0170840	RP-L13, MRPL13, rplM	large subunit ribosomal protein L13
250twins_37400_GL0023381	RP-L3, MRPL3, rplC	large subunit ribosomal protein L3
DLM027_GL0039963	UMF1	MFS transporter, UMF1 family
MH0012_GL0143300	ABC.PE.S	peptide/nickel transport system substrate-binding protein
MH0176_GL0047248	PTS-EI.PTSI, ptsI	phosphotransferase system, enzyme I, PtsI
MH0136_GL0060107	pulA	pullulanase
V1.CD48-0_GL0122645	E1.17.4.1A, nrdA, nrdE	ribonucleoside-diphosphate reductase alpha chain
MH0122_GL0046728	recJ	single-stranded-DNA-specific exonuclease
N033A_GL0008339	RP-S19, rpsS	small subunit ribosomal protein S19
DOF011_GL0014348	glgA	starch synthase
250twins_37298R1_GL0068163	trxB, TRR	thioredoxin reductase (NADPH)
MH0211_GL0170086	TARS, thrS	threonyl-tRNA synthetase
T2D-20A_GL0102911	upp, UPRT	uracil phosphoribosyltransferase
